# Supplementary material for: Distinct preoperative clinical features predict four histopathological subtypes of high-grade serous carcinoma of the ovary, fallopian tube, and peritoneum
Source: BMC Cancer. 2017 Aug 29;17:580. doi: 10.1186/s12885-017-3573-1 (PMC5576247; doi:10.1186/s12885-017-3573-1)
Supplement: Additional file 1: Table S1. — Clinical findings of individual cases. Individual findings include pathological subtype, stage, suggestive origin (location of primary tumor), morphology of the primary tumor, amount of ascites, presence of omental cake, presence and pattern of peritoneal disease, radiographically enlarged lymph nodes, and presence of distant metastasis. (XLSX 13 kb) [file 12885_2017_3573_MOESM1_ESM.xlsx]

## Sheet: Sheet1
patient	subtype	stage	location of primary tumor	texture of primary tumor	ascites	omental cake	peritonal lesion	radiographically enlarged lymph nodes	distant metastasis
1	IR	3	ovary and fallopian tube	mainly cystic	small	positive	sporadic	positive	negative
2	IR	2	ovary and fallopian tube	mainly solid	large	positive	sporadic	positive	negative
3	IR	4	ovary and fallopian tube	mainly solid	small	negative	sporadic	negative	negative
4	IR	3	ovary and fallopian tube	mainly solid	large	positive	diffuse	negative	negative
5	IR	3	ovary and fallopian tube	mainly solid	large	positive	diffuse	positive	negative
6	IR	3	ovary and fallopian tube	mainly cystic	small	negative	sporadic	positive	negative
7	IR	2	ovary and fallopian tube	mainly cystic	small	negative	negative	negative	negative
8	IR	3	ovary and fallopian tube	mainly cystic	small	positive	sporadic	positive	negative
9	IR	1	ovary and fallopian tube	mainly cystic	small	positive	negative	positive	negative
10	IR	1	ovary and fallopian tube	mainly cystic	small	negative	negative	negative	negative
11	IR	3	ovary and fallopian tube	mainly solid	small	positive	negative	positive	negative
12	IR	2	ovary and fallopian tube	mainly solid	small	negative	negative	negative	negative
13	IR	3	ovary and fallopian tube	mainly solid	small	negative	negative	negative	negative
14	IR	2	ovary and fallopian tube	mainly solid	small	negative	negative	negative	negative
15	IR	1	ovary and fallopian tube	mainly solid	small	negative	negative	negative	negative
16	IR	3	ovary and fallopian tube	mainly solid	small	negative	sporadic	positive	negative
17	IR	1	ovary and fallopian tube	mainly solid	small	negative	negative	negative	negative
18	MT	3	peritoneum	mainly cystic	small	negative	diffuse	negative	negative
19	MT	4	ovary and fallopian tube	mainly solid	large	positive	diffuse	negative	negative
20	MT	3	peritoneum	mainly solid	large	positive	diffuse	negative	negative
21	MT	3	ovary and fallopian tube	mainly cystic	large	negative	diffuse	negative	positive
22	MT	3	ovary and fallopian tube	mainly cystic	large	positive	diffuse	negative	negative
23	MT	3	ovary and fallopian tube	mainly solid	small	positive	diffuse	negative	negative
24	MT	4	ovary and fallopian tube	mainly solid	small	positive	diffuse	negative	positive
25	MT	3	ovary and fallopian tube	mainly solid	small	positive	sporadic	negative	negative
26	MT	3	ovary and fallopian tube	mainly solid	large	positive	diffuse	positive	negative
27	MT	4	ovary and fallopian tube	mainly solid	small	negative	diffuse	positive	positive
28	MT	4	peritoneum	mainly solid	large	negative	diffuse	negative	positive
29	MT	3	ovary and fallopian tube	mainly cystic	large	positive	diffuse	negative	negative
30	MT	4	ovary and fallopian tube	mainly solid	large	positive	diffuse	positive	positive
31	MT	4	ovary and fallopian tube	mainly solid	large	positive	sporadic	positive	positive
32	MT	3	ovary and fallopian tube	mainly solid	small	positive	diffuse	negative	negative
33	MT	3	ovary and fallopian tube	mainly solid	small	negative	negative	negative	negative
34	MT	3	ovary and fallopian tube	mainly solid	large	positive	diffuse	negative	negative
35	MT	4	ovary and fallopian tube	mainly solid	large	positive	diffuse	positive	positive
36	MT	3	ovary and fallopian tube	mainly solid	large	positive	diffuse	negative	negative
37	MT	4	peritoneum	mainly solid	large	positive	diffuse	positive	positive
38	MT	3	ovary and fallopian tube	mainly solid	large	positive	diffuse	negative	negative
39	MT	4	peritoneum	mainly solid	large	positive	diffuse	negative	negative
40	MT	3	peritoneum	mainly solid	large	positive	diffuse	negative	negative
41	MT	4	ovary and fallopian tube	mainly solid	large	positive	diffuse	negative	positive
42	MT	3	peritoneum	mainly cystic	large	positive	diffuse	negative	positive
43	MT	3	peritoneum	mainly cystic	large	positive	diffuse	negative	negative
44	MT	3	peritoneum	mainly solid	large	positive	diffuse	negative	negative
45	SP	3	ovary and fallopian tube	mainly solid	large	negative	negative	positive	negative
46	SP	4	ovary and fallopian tube	mainly solid	large	positive	diffuse	positive	positive
47	SP	2	ovary and fallopian tube	mainly cystic	large	positive	sporadic	positive	negative
48	SP	3	ovary and fallopian tube	mainly solid	large	positive	diffuse	positive	positive
49	SP	3	ovary and fallopian tube	mainly solid	large	positive	diffuse	positive	negative
50	SP	3	ovary and fallopian tube	mainly solid	large	positive	diffuse	positive	negative
51	SP	3	ovary and fallopian tube	mainly solid	small	negative	sporadic	positive	negative
52	SP	3	ovary and fallopian tube	mainly solid	small	positive	sporadic	negative	negative
53	SP	3	peritoneum	mainly cystic	small	negative	diffuse	negative	negative
54	SP	3	ovary and fallopian tube	mainly solid	large	positive	diffuse	negative	negative
55	SP	3	ovary and fallopian tube	mainly solid	large	positive	sporadic	negative	negative
56	SP	3	ovary and fallopian tube	mainly cystic	small	negative	negative	positive	negative
57	SP	3	ovary and fallopian tube	mainly solid	large	positive	diffuse	positive	positive
58	SP	1	ovary and fallopian tube	mainly solid	small	negative	negative	negative	negative
59	PG	1	ovary and fallopian tube	mainly solid	small	negative	negative	negative	negative
60	PG	3	peritoneum	mainly solid	large	positive	diffuse	negative	negative
61	PG	4	peritoneum	mainly solid	large	positive	diffuse	negative	negative
62	PG	3	ovary and fallopian tube	mainly cystic	small	positive	diffuse	negative	negative
63	PG	3	ovary and fallopian tube	mainly cystic	small	negative	negative	negative	negative
64	PG	2	ovary and fallopian tube	mainly solid	small	negative	negative	negative	negative
65	PG	3	ovary and fallopian tube	mainly cystic	small	negative	negative	negative	negative
